# Supplementary material for: Factors affecting the mature use of electronic medical records by primary care physicians: a systematic review
Source: BMC Med Inform Decis Mak. 2021 Feb 19;21:67. doi: 10.1186/s12911-021-01434-9 (PMC7893965; doi:10.1186/s12911-021-01434-9)
Supplement: Supplementary file 1 — Additional file 1. Confidence assessments. Assessment of confidence in synthesis findings. [file 12911_2021_1434_MOESM1_ESM.xlsx]

## Sheet: Technology
Review Findings (sub-themes and summaries)	Contributing Studies	Methodological Limitations	Adequacy of Data	Coherence	Relevance	CERQual Assessment	Explanation of confidence in the evidence assessment
EMR system's functionality - EMR system’s user-friendliness, ease of use, and the comprehensive of clinical functionalities that fit the main medical tasks of physicians impacted PCPs from using advanced EMR features.	4 Studies – Shachak,Raymond_2019, Pare, Goetz	Minor to moderate methodological concerns overall. There are moderate concerns about the methodology in one study (Goetz), and minor limitations in the three other studies supporting this finding.	Minor concerns about the adequacy of data. Although they are small, this finding is supported by four separate studies which increases our condidence.	No or very minor concerns about coherence. The results of one study (Shachak) may have been impacted by the observer effect.	Moderate concerns about relevance. One study (Goetz) included non-PCP participants. In Shachak, there are concerns about whether the investigation of "expertise" is comparable/relevant to the review question about meaningful use of EMRs.	Moderate confidence	Moderate level of confidence overall, as there are only minor to moderate concerns across the four criteria. This finding is supported by four separate studies. It is likely that the review finding is a reasonable representation of the phenomenon of interest.

## Sheet: People
Review Findings (sub-themes and summaries)	Contributing Studies	Methodological Limitations	Adequacy of Data	Coherence	Relevance	CERQual Assessment	Explanation of confidence in the evidence assessment
Physician characteristics - gender was found to have an impact on the mature use of EMRs, where advanced EMR features were often used more by female physicians.	2 studies - Randhawa, Pare	Moderate methodological concerns overall. Serious concerns about the methodology from one of the two studies (Randhawa), relating to: 1) the lack of a control group, 2) small convenience sample, 3) short post-intervention follow-up period, 4) use of self-reported measures of EMR use, and 5) potential observer effect. Minor methodological concerns from the second study contributing to this finding…	Moderate concerns about adequacy of data. This finding is only supported by two small studies.	Minor concerns about coherence, as the observer effect (Hawthorne bias) is a potential alternative explanation for the results in one study (Randhawa).	No or very minor concerns about relevance. The studies contributing data to this finding are relevant to the review question and context.	Low confidence	Rated low confidence overall as there are only two studies contributing to this finding. One of these studies has serious methodological concerns and some concerns about coherence, and there are some concerns about adequacy of data across both studies. It is only possible that the review finding is a reasonable representation of the phenomenon.
EMR experience - use of advanced EMR features increased more by female primary care physicians with less EMR experience	1 study - Randhawa	Serious concerns about methodology, especially considering that this is the only study contributing data to this finding. Methodological limitations include: 1) the lack of a control group to appropriately isolate the effects of the intervention, 2) small convenience sample, 3) short post-intervention follow-up period, 4) use of self-reported measures of EMR use, and 5) potential observer effect.	Serious concerns about adequancy of the data. This finding is only supported by one study with a small convenience sample.	Minor concerns about coherence, as the observer effect (Hawthorne bias) is a potential alternative explanation for the results of the study.	No or very minor concerns about relevance. The study contributing data to this finding is relevant to the review question and context.	Very low confidence	There is only one study contributing data to this finding, which had serious methodolical limitations and inadequate data, making it unclear whether the review finding is a reasonable representation of the phenomenon.
Physician perception - primary care physicians that perceived that the use of advanced EMR features had a positive influence on their individual performance (e.g., communication, interacting with patients and other care providers) and their clinic's performance (e.g., quality of care and patient safety) used advanced EMR features.	2 studies - Pare, Shachak	Moderate methodological concerns overall. Moderate concerns about the methodological from one of the two studies (Shachak), relating to: 1) self-report and/or recall bias, and 2) observer effect. There are minor concerns about the low response rates from the second study contributing to this finding (Pare).	Moderate concerns about adequacy of data. This finding is only supported by two small studies.	Minor concerns about coherence, as the observer effect is a potential alternative explanation for the results in one study (Shachak).	Minor concerns about relevance. While one study (Pare) is relevant to the review, there are concerns about whether the second study (Shachak) is relevant. For this study, the element of "expertise" is not the focus, and the definition used may not be consistent with the definition of meaningful use.	Low confidence	Low confidence overall, relating to minor or moderate concerns across all four criteria. It is only possible that the review finding is a reasonable representation of the phenomenon.
Awareness of EMR functionality - primary care physicians not being aware of all the available advanced EMR features could be a barrier to increased mature use of EMRs.	3 studies - Watt, Trudel, Goetz	Moderate methodological concerns overall, due to use of self-reported data and concerns about generalizability across the three studies. The results of one study (Watt) may have been affected by observer effect.	Minor to moderate concerns about adequacy of data. This finding is supported by three small studies.	Minor concerns about coherence, as the observer effect is a potential alternative explanation for the results in one study (Watt).	Minor concerns about relevance. The participants included in two of the studies (Trudel, Goetz) were not exclusively PCPs, which may limit generalizability of the results.	Moderate confidence	Moderate confidence overall, relating to minor to moderate concerns across all four criteria. Support for this finding is strengthened by the fact that there are three studies contributing evidence. It is likely that the review finding is a reasonable representation of the phenomenon of interest.
Physician readiness - lack of physician readiness to use advanced EMR features even though they had the capability found to be a barrier to the mature use of EMRs.	2 studies - Watt, Trudel	Moderate methodological concerns overall. Both studies used self-reported data. The results of one study (Watt) may have been affected by observer effect.	Moderate concerns about adequacy of data. This finding is only supported by two small studies.	Minor concerns about coherence, as the observer effect is a potential alternative explanation for the results in one study (Watt).	Minor concerns about relevance. The participants included in one study (Trudel) were not exclusively PCPs, which may limit generalizability of the results.	Low confidence	Low rating overall. There were no serious concerns across any of the four criteria, although the minor and moderate concerns should be taken into consideration. It is only possible that the review finding is a reasonable representation of the phenomenon.
Physician motivation - PCPs' motivation to improve and become proficient in using EMR was found to facilitate the mature use of EMR. Whereas PCPs that were not motivated showed to use basic functions and consciously ignore advanced EMR features.	2 studies - Jones, Trudel	Moderate methodological concerns overall related to some limitations in the two studies, including use of self-reported data and the potential for subjectivity bias. The generalizability of the results may be limited in both studies.	Moderate concerns about the adequacy of data, as the finding is only supported by two small studies.	No or very minor concerns about adherence. Findings are consistent and coherent.	No or very minor concerns about relevance, although it is impotant to note that the participants included in one study (Trudel) were not exclusively PCPs.	Moderate confidence	Moderate confidence overall. Although there are only two studies supporting this finding, there are only minor to moderate concerns across the four criteria. It is likely that the review finding is a reasonable representation of the phenomenon of interest.
User satisfaction - EMR user satisfaction was found to facilitate the mature use of EMRs.	2 studies - Watt, Raymond_2015	Minor methodological concerns overall, as there were no serious limitations in either of the studies. Noted limitations in Watt included the use of self-reported data and potential observer effect. Raymond et al. (2015) made attempts to address the minor limitations of their study.	Moderate concerns about adequacy of data. This finding is only supported by two small studies.	Minor concerns about coherence, as the observer effect is a potential alternative explanation for the results in one study (Watt).	No or very minor concerns about relevance. The two studies are relevant to the review question.	Moderate confidence	Moderate confidence overall. Although there are only two studies supporting this finding, there are only minor to moderate concerns across the four criteria. It is likely that the review finding is a reasonable representation of the phenomenon of interest.
Physician availability - PCPs not having adequate time to learn more advanced EMR features and limited time to invest in continuous learning to better use them was found to prevent maturity.	2 studies - Trudel, Goetz	Moderate methodological concerns overall. This finding is supported by two studies, both of which are limited by the use of self-reported data and concerns about generalizability.	Moderate concerns about adequacy of data. This finding is only supported by two small studies.	No or very minor concerns about coherence. Findings are consistent and coherent.	Minor concerns about relevance. Although the question and context of both studies are relevant to the review, they each included EMR users who were not PCPs.	Low confidence	Low confidence overall, relating to minor or moderate concerns across three of the four criteria. It is only possible that the review finding is a reasonable representation of the phenomenon.
Habitual use - successfully performing clinical tasks with minimal use of the EMR was found to be a barrier to attaining mature use of the EMR	1 study - Trudel	Moderate methodological concerns due to 1) recall bias resulting from the use of retrospective self-reported data, and 2) findings may not be generalizable to all primary care clinics as this study only included ones where there was evidence of a "ceiling effect".	Serious concerns about adequancy of the data. This finding is only supported by one small study (which was not limited specifically to PCPs).	No or very minor concerns about adherence. Findings are consistent and coherent.	Minor concerns about relevance. While the question and context are relevant to the review, it is important to note that other EMR users were included in the study sample.	Very low confidence	There is only one study contributing data to this finding, which had methodological limitations and inadequate data, as well as minor concerns about relevance. It is unclear whether the review finding is a reasonable representation of the phenomenon.
Patient concerns – impersonal activities of EMR data entry during medical exams led to physicians’ dissatisfaction and resistance to using advanced EMR features.	1 study - Goetz	Moderate methodological concerns due to 1) the use of self-reported data, 2) small sample size and 3) limited generalizability as this study included EMR users who were not PCPs.	Serious concerns about adequacy of data. Although data collection was somewhat rich, this finding is only supported by one small study (which was not limited specifically to PCPs).	No or very minor concerns about adherence. Findings are consistent and coherent.	Minor concerns about relevance. While the question and context are relevant to the review, it is important to note that other EMR users were included in the study sample.	Very low confidence	There is only one study contributing data to this finding, which had methodological limitations and inadequate data, as well as minor concerns about relevance. It is unclear whether the review finding is a reasonable representation of the phenomenon.

## Sheet: Organization
Review Findings (sub-themes and summaries)	Contributing Studies	Methodological Limitations	Adequacy of Data	Coherence	Relevance	CERQual Assessment	Explanation of confidence in the evidence assessment
Practice type – advanced EMR users have shown to be affiliated in a practice part of an integrated delivery system where PCPs collaborate closely with other health and social services professionals, shared resources and are eligible for financial incentives.	3 studies - Audet, Pare, DesRoches	Moderate methodological concerns overall. There are some concerns in each of the three studies supporting this finding, particularly around low response rates/non-response and the use of self-reported data. Unclear or incomplete descriptions of some aspects of the methodology is a concern in Audet, and the definition used for "meaningful use" in DesRoches raises concerns.	Moderate concerns about the adequacy of data due to the small number of studies and some missing information on data collection/measurement.	No or very minor concerns about adherence. Findings are consistent and coherent.	No or very minor concerns about relevance. Note that in one study (DesRoches), the definition used for "meaningful use" may not match what is intended for the review.	Moderate confidence	Moderate confidence overall, as there are only minor to moderate concerns across the four criteria. This finding is supported by three studies. It is likely that the review finding is a reasonable representation of the phenomenon of interest.
Practice size – PCPs from larger practices (i.e., 5 or more full-time-equivalent PCPs) were more likely to be advanced EMR users compared to PCPs from smaller practices (i.e. less than 2 full-time PCPs)	3 studies - Audet, Schoen, Goetz	Moderate methodological concerns overall. There are some concerns in each of the three studies supporting this finding, particularly around low response rates and the use of self-reported data. Unclear or incomplete descriptions of some aspects of methodology are concerns in Audet and Schoen. In the third study (Goetz) there are some concerns about the generalizability of the results, as particip…	Minor concerns about the adequacy of data. Although they are small, this finding is supported by three separate studies which increases our condidence.	No or very minor concerns about adherence. Findings are consistent and coherent.	No or very minor concerns about relevance. Note that in one study (Goetz), non-PCP EMR users were included in the study sample.	Moderate confidence	Moderate confidence overall, as there are only minor to moderate concerns across the four criteria. This finding is supported by three studies. It is likely that the review finding is a reasonable representation of the phenomenon of interest.
Organizational objectives - when clinical objectives to use the EMR on a daily basis and integrated into the organization was absent or secondary once a clinic’s operational objectives had been met by the EMR. In addition to the business-oriented motivation masking the effort to extend EMR use to reap more benefits were found to be barriers to the mature use of EMRs.	1 study - Trudel	Moderate methodological concerns due to 1) recall bias resulting from the use of retrospective self-reported data, and 2) findings may not be generalizable to all primary care clinics as this study only included ones where there was evidence of a "ceiling effect".	Serious concerns about adequancy of the data. This finding is only supported by one small study (which was not limited specifically to PCPs).	No or very minor concerns about adherence. Findings are consistent and coherent.	Minor concerns about relevance. While the question and context are relevant to the review, it is important to note that other EMR users were included in the study sample.	Very low confidence	There is only one study contributing data to this finding, which had serious methodological limitations and inadequate data, as well as minor concerns about relevance. It is unclear whether the review finding is a reasonable representation of the phenomenon.
Team-based care – team-based methods such as assigning responsibility to nurses or other staff for entering and retrieving patient data into the EMR allowed physicians to focus on patient care and facilitated the use of advanced EMR features.	1 study - Goetz	Moderate methodological concerns due to 1) the use of self-reported data, 2) small sample size and 3) limited generalizability as this study included EMR users who were not PCPs.	Serious concerns about adequacy of data. Although data collection was somewhat rich, this finding is only supported by one small study (which was not limited specifically to PCPs).	No or very minor concerns about adherence. Findings are consistent and coherent.	Minor concerns about relevance. While the question and context are relevant to the review, it is important to note that other EMR users were included in the study sample.	Very low confidence	There is only one study contributing data to this finding, which had methodological limitations and inadequate data, as well as minor concerns about relevance. It is unclear whether the review finding is a reasonable representation of the phenomenon.
Transition planning – practices that plan for changes in roles and responsibilities, redesign work processes, and develop up-to-date policies and procedures when implementing advanced EMR features facilitated the advance use of EMR features.	1 study - Goetz	Moderate methodological concerns due to 1) the use of self-reported data, 2) small sample size and 3) limited generalizability as this study included EMR users who were not PCPs.	Serious concerns about adequacy of data. Although data collection was somewhat rich, this finding is only supported by one small study (which was not limited specifically to PCPs).	No or very minor concerns about adherence. Findings are consistent and coherent.	Minor concerns about relevance. While the question and context are relevant to the review, it is important to note that other EMR users were included in the study sample.	Very low confidence	There is only one study contributing data to this finding, which had methodological limitations and inadequate data, as well as minor concerns about relevance. It is unclear whether the review finding is a reasonable representation of the phenomenon.

## Sheet: Resources
Review Findings (sub-themes and summaries)	Contributing Studies	Methodological Limitations	Adequacy of Data	Coherence	Relevance	CERQual Assessment	Explanation of confidence in the evidence assessment
Vendor training - limited and poor quality vendor training such as short training sessions and material based on theory rather than clinical practice, biased physicians towards using only basic EMR features.	2 studies - Watt, Trudel	Moderate methodological concerns overall. Both studies used self-reported data. The results of one study (Watt) may have been affected by observer effect.	Moderate concerns about adequacy of data. This finding is only supported by two small studies.	Minor concerns about coherence, as the observer effect is a potential alternative explanation for the results in one study (Watt).	Minor concerns about relevance. The participants included in one study (Trudel) were not exclusively PCPs, which may limit generalizability of the results.	Low confidence	Low rating overall. There were no serious concerns across any of the four criteria, although the minor and moderate concerns should be taken into consideration. It is only possible that the review finding is a reasonable representation of the phenomenon.
Training - adequate training (e.g., video training, training focused on clinical benefits, group training, procedural work flow manuals, 1-on-1 guidance) showed to increase in PCPs' use of advanced EMR features.	2 studies - Randhawa, Goetz	Moderate to serious methodological concerns overall. Serious concerns about the methodology from one of the two studies (Randhawa), relating to: 1) the lack of a control group, 2) small convenience sample, 3) short post-intervention follow-up period, 4) use of self-reported measures of EMR use, and 5) potential observer effect. Moderate methodological concerns from the second study contributing t…	Moderate concerns about adequacy of data. This finding is only supported by two small studies.	Minor concerns about coherence, as the observer effect is a potential alternative explanation for the results in one study (Randhawa).	Minor concerns about relevance. The participants included in one study (Goetz) were not exclusively PCPs, which may limit generalizability of the results.	Low confidence	Low confidence overall, due to minor to moderate concerns across all four criteria. It is only possible that the review finding is a reasonable representation of the phenomenon.
Coaching and peer mentoring - coaching from consultants and peer mentoring showed to increase PCPs' mature use of the EMR.	3 studies - Lynch, Watt, Jones	Moderate methodological concerns overall. Moderate concerns in Watt and Jones, primarily related to the use of self-reported data and limited generalizability of the results. Minor limitations in the third study (Lynch).	Moderate concerns about adequacy of data. This finding is supported by three small studies.	No or very minor concerns about adherence. Findings are consistent and coherent. There is the potential of observer effect in one study (Watt).	No or very minor concerns about adherence. Minor concerns about relevance in just one of the three studies (Watt) due to the inclusion of non-PCPs in the study sample.	Moderate condifence	Moderate confidence overall, as there are only moderate or very minor concerns across the four criteria. It is likely that the review finding is a reasonable representation of the phenomenon of interest.
Sharing resources - sharing technical assistance was found to be associated with multifunctional health information technology capacity, electronically exchanging patient information, and electronic patient access.	2 studies - Audet, Goetz	Moderate methodological concerns overall. The use of self-reported data is a limitation in both studies. In Goetz, other limitations include the small sample size and limited generalizability. In Audet, the low response rate is a concern, as well as the lack of detail around participant recruitment, data collection and data analysis.	Serious concerns about the adequacy of data. This finding is only supported by two small studies.	No or very minor concerns about adherence. Findings are consistent and coherent.	Minor concerns about relevance. In Goetz, the study sample included EMR users who were not PCPs.	Very low confidence	Very low confidence overall, primarily related to concerns about methodology and the adequacy of data. It is unclear whether the review finding is a reasonable representation of the phenomenon.
Financial incentives - PCPs that received or were eligible for financial incentives were more likely to be able to use advanced EMR features (e.g., electronically exchange patient information with physicians outside of their practice)	2 studies - Audet, Goetz	Moderate methodological concerns overall. The use of self-reported data is a limitation in both studies. In Goetz, other limitations include the small sample size and limited generalizability. In Audet, the low response rate is a concern, as well as the lack of detail around participant recruitment, data collection and data analysis.	Serious concerns about the adequacy of data. This finding is only supported by two small studies.	No or very minor concerns about adherence. Findings are consistent and coherent.	Minor concerns about relevance. In Goetz, the study sample included EMR users who were not PCPs.	Very low confidence	Very low confidence overall, primarily related to concerns about methodology and the adequacy of data. It is unclear whether the review finding is a reasonable representation of the phenomenon.
Technical support - adequate technical assistance such as EMR vendors, HIT department, in-house EMR "go-to person", supported in configuring new EMR features and training staff was a critical factor in the advanced use of EMR features.	1 study - Goetz	Moderate methodological concerns due to 1) the use of self-reported data, 2) small sample size and 3) limited generalizability as this study included EMR users who were not PCPs.	Serious concerns about adequacy of data. Although data collection was somewhat rich, this finding is only supported by one small study (which was not limited specifically to PCPs).	No or very minor concerns about adherence. Findings are consistent and coherent.	Minor concerns about relevance. While the question and context are relevant to the review, it is important to note that other EMR users were included in the study sample.	Very low confidence	There is only one study contributing data to this finding, which had methodological limitations and inadequate data, as well as minor concerns about relevance. It is unclear whether the review finding is a reasonable representation of the phenomenon.
Resource availability - limited sources of information about EMRs was found to prevent maturity	1 study - Trudel	Moderate methodological concerns due to 1) recall bias resulting from the use of retrospective self-reported data, and 2) findings may not be generalizable to all primary care clinics as this study only included ones where there was evidence of a "ceiling effect".	Serious concerns about adequancy of the data. This finding is only supported by one small study (which was not limited specifically to PCPs).	No or very minor concerns about adherence. Findings are consistent and coherent.	Minor concerns about relevance. While the question and context are relevant to the review, it is important to note that other EMR users were included in the study sample.	Very low confidence	There is only one study contributing data to this finding, which had serious methodological limitations and inadequate data, as well as minor concerns about relevance. It is unclear whether the review finding is a reasonable representation of the phenomenon.

## Sheet: Policy
Review Findings (sub-themes and summaries)	Contributing Studies	Methodological Limitations	Adequacy of Data	Coherence	Relevance	CERQual Assessment	Explanation of confidence in the evidence assessment
Policies to increase EMR use - PCPs from small practices that are from countries with collaborative and regional policies to increase the spread and use of health information technology showed to have multifunctional capacity.	1 study - Schoen	Moderate concerns about methodology. Methodological limitations include: 1) self-reported data, 2) low response rates, and 3) unclear/incomplete descriptions of some aspects of the study methodology.	Serious concerns about the adequacy of data, as there is only one study supporting this finding. More detail needed to be provided about the data collection so it is difficult to assess the richness of the data.	No or very minor concerns about adherence. Findings are consistent and coherent.	No or very minor concerns about relevance.	Low confidence	Low confidence related to concerns about methodology and adequacy of data from the one study contributing data to this finding. It is only possible that the review finding is a reasonable representation of the phenomenon.
